# Supplementary material for: Protective Effects of N-Acetylcysteine in Alleviating Cocaine-Mediated Microglial Activation and Neuroinflammation
Source: Biology (Basel). 2025 Jul 20;14(7):893. doi: 10.3390/biology14070893 (PMC12292458; doi:10.3390/biology14070893)
Supplement: Supplementary file 1 [file biology-14-00893-s001.zip]

Archive with 1 entries (1 files):
- biology-3708341-supplementary.pdf
